# Supplementary material for: Simultaneous Hydrolysis of Ellagitannins and Extraction of Ellagic Acid from Defatted Raspberry Seeds Using Natural Deep Eutectic Solvents (NADES)
Source: Antioxidants (Basel). 2022 Jan 28;11(2):254. doi: 10.3390/antiox11020254 (PMC8868079; doi:10.3390/antiox11020254)
Supplement: Supplementary file 1 [file antioxidants-11-00254-s001.zip]

Archive with 1 entries (1 files):
- antioxidants-1544131-supplementary.pdf
